# Supplementary material for: TET1 Interacts Directly with NANOG via Independent Domains Containing Hydrophobic and Aromatic Residues
Source: J Mol Biol. 2020 Nov 20;432(23):6075–91. doi: 10.1016/j.jmb.2020.10.008 (PMC7763487; doi:10.1016/j.jmb.2020.10.008)
Supplement: Supplementary data 2 [file mmc2.xlsx]

## Sheet: Sheet1
Expression system	Construct
ESC	pPYCAG-(Flag)3-EGFP
ESC	pPYCAG-(Flag)3-Tet1 WT
ESC	pPYCAG-(Flag)3-Tet1 1-1547
ESC	pPYCAG-(Flag)3-Tet1 1-1521
ESC	pPYCAG-(Flag)3-Tet1 1-1494
ESC	pPYCAG-(Flag)3-Tet1 1-1472
ESC	pPYCAG-(Flag)3-Tet1 1-1379
ESC	pPYCAG-(Flag)3-Tet1 1-856
ESC	pPYCAG-(Flag)3-Tet1 1-631
ESC	pPYCAG-(Flag)3-Tet1 1-321
ESC	pPYCAG-(Flag)3-Tet1 1-215
ESC	pPYCAG-(Flag)3-Tet1 1-108
ESC	pPYCAG-(Flag)3-Tet1 734-2039
ESC	pPYCAG-(Flag)3-Tet1 734-1229
ESC	pPYCAG-(Flag)3-Tet1 734-1202
ESC	pPYCAG-(Flag)3-Tet1 734-1181
ESC	pPYCAG-(Flag)3-Tet1 734-1169
ESC	pPYCAG-(Flag)3-Tet1 734-1155
ESC	pPYCAG-(Flag)3-Tet1 734-1131
ESC	pPYCAG-(Flag)3-Tet1 Δ109-120
ESC	pPYCAG-(Flag)3-Tet1 Δ1132-1202
ESC	pPYCAG-(Flag)3-Tet1 Δ109-120 + Δ1132-1202
ESC	pPYCAG-(Flag)3-Tet1 Δ109-120 + Δ1132-1202 + (1522-1547)mut Aromatic→A
ESC	pPYCAG-(Flag)3-Tet1 Δlow complexity insert
ESC	pPYCAG-(Flag)3-Tet1 1-1547 Δ109-120 + Δ1132-1202
ESC	pPYCAG-(Flag)3-Tet1 1-1547 Δ109-120 + Δ1132-1202 + (1522-1547)mut S→A
ESC	pPYCAG-(Flag)3-Tet1 1-1547 Δ109-120 + Δ1132-1202 + (1522-1547)mut K+R→A
ESC	pPYCAG-(Flag)3-Tet1 1-1547 Δ109-120 + Δ1132-1202 + (1522-1547)mut Aromatic→A
ESC	pPYCAG-(Flag)3-Tet1 1-1521 Δ109-120 + Δ1132-1202
ESC	pPYCAG-(Flag)3-Tet1 1-1494 Δ109-120 + Δ1132-1202
ESC	pPYCAG-(Flag)3-Tet1 1-1472 Δ109-120 + Δ1132-1202
ESC	pPYCAG-(Flag)3-Tet1 1-1379 Δ109-120 + Δ1132-1202
ESC	pPYCAG-(Flag)3-Tet1 1-856 Δ109-120
ESC	pPYCAG-(Flag)3-Tet1 734-2039 Δ1132-1202
ESC	pPYCAG-(Flag)3-Tet1 734-1169 (1156-1169)mut P→A
ESC	pPYCAG-(Flag)3-Tet1 734-1169 (1156-1169)mut F→A
ESC	pPYCAG-(Flag)3-Tet1 734-1169 (1156-1169)mut L→A
ESC	pPYCAG-(Flag)3-Tet1 734-1169 (1156-1169)mut I→A
ESC	pPYCAG-(HA)3-Nanog WT
ESC	pPYCAG-(HA)3-Nanog ΔHD
ESC	pPYCAG-(HA)3-Nanog ΔC49
ESC	pPYCAG-(HA)3-Nanog ΔWR
ESC	pPYCAG-(HA)3-Nanog WR mut W→A
ESC	pPYCAG-(HA)3-Nanog WR mut N→A
ESC	pPYCAG-(HA)3-Nanog WR mut S→A
ESC	pPYCAG-(HA)3-Nanog WR mut T→A
ESC	pPYCAG-(HA)3-Nanog WR mut S+T→A
E.coli	pRSF-DUET His-Nanog WT
E.coli	pRSF-DUET MBP-Tet1 1-321
E.coli	pRSF-DUET His-Nanog WT + MBP-Tet1 1-321
E.coli	pRSF-DUET His-Nanog WT + MBP-Tet1 1-215
E.coli	pRSF-DUET His-Nanog WT + MBP-Tet1 1-165
E.coli	pRSF-DUET His-Nanog WT + MBP-Tet1 1-120
E.coli	pRSF-DUET His-Nanog WT + MBP-Tet1 1-108
E.coli	pRSF-DUET His-Nanog WT + MBP-Tet1 734-1229
E.coli	pRSF-DUET His-Nanog WT + MBP-Tet1 1-120 (109-120)mut P→A
E.coli	pRSF-DUET His-Nanog WT + MBP-Tet1 1-120 (109-120)mut Q→A
E.coli	pRSF-DUET His-Nanog WT + MBP-Tet1 1-120 (109-120)mut R→A
E.coli	pRSF-DUET His-Nanog WT + MBP-Tet1 1-120 (109-120)mut L→A
E.coli	pRSF-DUET His-Nanog WT + MBP-Tet1 1-120 (109-120)mut S→A
E.coli	pRSF-DUET His-Nanog WT + MBP-Tet1 1-120 (109-120)mut V→A
E.coli	pRSF-DUET GST-WR
E.coli	pRSF-DUET GST-WR + MBP-Tet1 1-321
E.coli	pET MBP-Sox2
E.coli	pET His-Nanog WT
E.coli	pET His-Nanog 1-160
E.coli	pET His-Nanog 91-246
E.coli	pET His-Nanog 194-305
E.coli	pET His-Nanog HD
